# Supplementary material for: Doublesex and GATAβ4 synergistically regulate the sex-dimorphic expression of storage protein 1 in Bombyx mori
Source: PLoS Genet. 2025 Jul 11;21(7):e1011762. doi: 10.1371/journal.pgen.1011762 (PMC12250667; doi:10.1371/journal.pgen.1011762)
Supplement: S1 Table — (XLSX) [file pgen.1011762.s001.xlsx]

## Sheet: Sheet1
S1 Table. Primers used in this study
Primer name	Gene ID/Accession Number	Purpose	Direction	Primer sequence( 5’−3’)	Remarks
doublesex common region gRNA	Gene ID：692415	Construction of gRNA vector	Forward	AAGTGACGCGCTTCGTCCTGAGCCT	AarⅠ
			Reverse	AAACAGGCTCAGGACGAAGCGCGTC	AarⅠ
doublesex common region KO	Gene ID：692415	Detecting forms of gene editing	Forward	GTAACAACACGCGCCAACTT	629 bp
			Reverse	CAAATTCGAGGACGCACACC
GATAβ4	Accession Number：XM_038015622	overexpression in BmE cells	Forward	GCTTGGTACCGAGCTCGGATCCATGGACGCCACCATGCAAAC	Seamless Cloning
			Reverse	CGTCGTCCTTGTAGTCCCCGGGGCTGGCGAGCGACACGGCGG
eIF4A	Gene ID: 692781	qRT-PCR	Forward	TTCGTACTGGCTCTTCTCGT	174 bp
			Reverse	CAAAGTTGATAGCAATTCCCT
BmSP1	Gene ID: 100134931		Forward	GTTCGTCTACGCTTTTACTGCCG	265 bp
			Reverse	ATAGGACATAACATCGTTTTGGG
BmSP2	Gene ID: 733005		Forward	CCGTGCCAATGACTGAAATTAT	197 bp
			Reverse	AACAAAAGATTCGAAAGGAGCC
BmSP3	Gene ID: 100862800		Forward	AAGAAGAACTCAAGAGCTCTCC	135 bp
			Reverse	TAGGTCCAAGGAACATCTTGAC
GATAβ4	Accession Number：XM_038015622		Forward	GCTTCCTGTTAAATGGCATCC	101 bp
			Reverse	GCCCATCCCTTTCTTCTGCT
dsxF	Accession Number：NM_001043406.1		Forward	AACTCGACACGCCAGAAAATG	196 bp
			Reverse	GCATCATCCAATAACCCATAG
dsxM	Accession Number：NM_001111345.1		Forward	CCGCCAACCATGCCACCACTG	200 bp
			Reverse	TGCATCATCCAATAACCTTCG
SP1-P-2902	Gene ID: 100134931	Different length of promoter for cell expression	Forward	CTAGCTAGCAACAAATTTTAGCAGTCAAT	NheⅠ
			Reverse	CCAAGCTTGTTTGAAGAACTCCTGAGTG	HindⅢ
SP1-P-2819			Forward	CTAGCTAGCACCTGGTTGTTATTTCTTTA	NheⅠ
			Reverse	CCAAGCTTGTTTGAAGAACTCCTGAGTG	HindⅢ
SP1-P-2730			Forward	CTAGCTAGCCACGCGACTAAAAACAAGTA	NheⅠ
			Reverse	CCAAGCTTGTTTGAAGAACTCCTGAGTG	HindⅢ
SP1-P-2677			Forward	CTAGCTAGCTCAATGGTCGTTGTTATGTA	NheⅠ
			Reverse	CCAAGCTTGTTTGAAGAACTCCTGAGTG	HindⅢ
SP1-P-2074			Forward	CCCCCGGGGAACTTATATCTCAAGGTGG	SmaⅠ
			Reverse	CCAAGCTTGTTTGAAGAACTCCTGAGTG	HindⅢ
SP1-P-2013			Forward	CTAGCTAGCACTTAGCACCTGGTGGGCT	NheⅠ
			Reverse	CCAAGCTTGTTTGAAGAACTCCTGAGTG	HindⅢ
SP1-P-1233			Forward	CTAGCTAGCATCTCTAAGGGGTGGAGGCA	NheⅠ
			Reverse	CCAAGCTTGTTTGAAGAACTCCTGAGTG	HindⅢ
CRE-2882	Gene ID: 100134931	EMSA	Forward	TCAATTTTACTTTGTATATTTA	Labelled by biotin
			Reverse	TAAATATACAAAGTAAAATTGA
CRE-2852			Forward	AGATTATGACATTGTCATTATCG	Labelled by biotin
			Reverse	CGATAATGACAATGTCATAATCT
CRE-2710			Forward	AAGTACTTACTTTGTCGTTTGCA	Labelled by biotin
			Reverse	TGCAAACGACAAAGTAAGTACTT
CRE-2046			Forward	GCGCATTTACGTTGTAGATGTCT	Labelled by biotin
			Reverse	AGACATCTACAACGTAAATGCGC
CRE-1213			Forward	AGGCATTCACGTTGTAGTGTCTA	Labelled by biotin
			Reverse	TAGACACTACAACGTGAATGCCT
GATAβ4	Accession Number：XM_038015622	BiFC	Forward	TTCTCTAAGGAAATACTTAACCATGGACGCCACCATGCAAACCACCA	Seamless Cloning
			Reverse	GCTGGGTCTAGATATCTCGAGTCAGCTGGCGAGCGACACGGCGGAG
dsxF	Accession Number：NM_001043406.1		Forward	TTCTCTAAGGAAATACTTAACCATGGTGTCGATGGGCTCATG
			Reverse	GCTGGGTCTAGATATCTCGAGTCATTCGCAAAATAACTTCA
dsxM	Accession Number：NM_001111345.1		Forward	TTCTCTAAGGAAATACTTAACCATGGTGTCGATGGGCTCATG
			Reverse	GCTGGGTCTAGATATCTCGAGTCAGCTGGAAGGGCACCAGA
